# Supplementary material for: Effect of Meal-Timing on the Association of Unsaturated Fatty Acids with All-Cause and Cardiovascular Mortality among Adults: A Prospective Cohort Study with 10-Year Follow-Up
Source: Nutrients. 2024 Jun 28;16(13):2071. doi: 10.3390/nu16132071 (PMC11242975; doi:10.3390/nu16132071)
Supplement: Supplementary file 1 [file nutrients-16-02071-s001.zip]

Archive with 1 entries (1 files):
- nutrients-3073025-supplementary.pdf
